# Supplementary material for: Longitudinal 1H NMR-Based Metabolomics in Saliva Unveils Signatures of Transition from Acute to Post-Acute Phase of SARS-CoV-2 Infection
Source: Viruses. 2024 Nov 13;16(11):1769. doi: 10.3390/v16111769 (PMC11598993; doi:10.3390/v16111769)
Supplement: Supplementary file 1 [file viruses-16-01769-s001.zip]

Archive with 1 entries (1 files):
- viruses-3232964-supplementary.pdf
